# Supplementary material for: Enterobacteriaceae as a Key Indicator of Huanglongbing Infection in Diaphorina citri
Source: Int J Mol Sci. 2024 May 9;25(10):5136. doi: 10.3390/ijms25105136 (PMC11120679; doi:10.3390/ijms25105136)
Supplement: Supplementary file 1 [file ijms-25-05136-s001.zip]

Archive with 1 entries (1 files):
- ijms-2970724-supplementary.pdf
